# Supplementary material for: Lactobacillus murinus HF12 colonizes neonatal gut and protects rats from necrotizing enterocolitis
Source: PLoS One. 2018 Jun 22;13(6):e0196710. doi: 10.1371/journal.pone.0196710 (PMC6014650; doi:10.1371/journal.pone.0196710)
Supplement: S2 Data File — (XLSX) [file pone.0196710.s002.xlsx]

## Sheet: Sheet1
108 Lj
	L. johnsonii	Other bact.	% Lacto	lg lacto	NEC score
1	32000000	600000	98	7.5	1
2	5000000	200000	96	6.7	0
3	39000000	8400000	82	7.6	3
4	20000000	8800000	69	7.3	2
5	100000	0	100	5	0
6	6000000	3700000	62	6.8	2
7	14000000	300000	98	7.1	2
8	54000000	6900000	89	7.7	1
9	220000000	460000000	32	8.3	2
10	120000	4400000	3	5.1	2
				Avg 6.9±0.34		P=0.77
108 Lm
	L. murinus	Other bact.	% Lacto	lg Lacto	NEC score
1	12600000	9100000	58	7.1	0
2	1000000	0	100	6	0
3	89000000	60000000	60	7.9	1
4	700000	300000	70	5.8	0
5	230000	100000	70	5.4	0
6	360000	2100000	15	5.6	1
7	43000000	76000000	36	7.6	1
8	0	1000000	0	0	2
9	240000000	990000	100	8.4	0
10	2000000	12000000	14	6.3	1
11	200000000	27000000	88	8.3	0
12	280000	4500000	6	5.5	1
13	39000000	12000000	76	7.6	1
14	6100000	2300000	73	6.8	0
15	540000000	190000	100	8.7	0
16	78000000	7400000	91	7.9	0
				Avg 6.6±0.52		P=0.0009
108 La
	L.acidophilus	Other bact.	% Lacto	lg Lacto	NEC score
1	22000000	200000	99	7.3	1
2	52000000	15000000	78	7.7	2
3	57000000	600000	99	7.8	2
4	67000000	200000	100	7.8	0
5	132000000	400000	100	8.1	1
6	24000000	10000000	71	7.4	3
7	0	0	0	0	2
8	192000000	97000000	66	8.3	2
9	8000000	0	100	6.9	1
10	540000	1400000	28	5.7	2
11	7200000	4100000	64	6.9	2
12	25000	25000	50	4.4	1
13	190000	1100000	15	5.3	0	P=0.88
107 Lj
	L.johnsonii	Other Bacteria	% Lacto	lg Lacto	NEC score
1	7800000	30000000	28	6.9	2
2	29800000	16000000	65	7.5	1
3	2500000	23000000	10	6.4	2
4	1950000	22000000	8	6.3	3
5	830000	4200000	16	5.9	2
6	100000	1800000	5	5	1
7	3900000	7800000	33	6.6	2
8	550000	8700000	6	5.7	2
9	450000	0	100	5.7	0
10	13000000	230000000	5	7.1	2
				Avg 6.3±0.24		P=0.70
107 Lm
	L.murinus	Other bact.	% Lacto	lg Lacto	NEC score
1	6900000	23000000	23	6.8	1
2	12000000	82000000	13	7.1	0
3	17000000	110000	99	7.2	0
4	7500000	600000	93	6.9	0
5	16800000	3500000	83	7.2	0
6	22000000	58000000	28	7.3	1
7	0	9500000	0	0	2
8	10000000	7600000	57	7	0
9	30000000	15000000	67	7.5	0
10	79000	130000	38	4.9	1
11	58000	110000	35	4.8	1
12	8900000	2800000	76	6.9	0
13	62000	16000	79	4.8	0
14	720000	370000	66	5.9	1
15	6400000	180000000	3	6.8	1
16	370000	5100000	7	5.6	0
				Avg 6.0±0.46		P=0.0009
107 La
	L.acidophilus	Other bact.	% Lacto	lg Lacto	NEC score
1	100000	210000000	0.05	5	3
2	30000	200000	13	4.5	2
3	0	400000	0	0	2
4	67000000	380000000	15	7.8	2
5	5300000	120000	98	6.7	0
6	940000000	710000000	57	8	1
7	21000000	260000000	7	7.3	3
8	14000000	5100000	73	7.1	2
9	61000	180000	25	4.8	2
				Avg 5.7±0.84		P=0.52
109 Lm
	L.murinus	Other bact.	% Lacto	lg Lacto	NEC score
1	800000000	17000	100	8	0
2	1300	540000	0.24	3.1	2
3	1100000000	6800	100	9	0
4	0	4400000	0	0	2
5	790	63000000	0	2.9	2
6	91000	160000000	0	5	3
7	3500	87000000	0	3.5	1
8	860	27000000	0	2.9	2
9	42000000	220000000	16	7.6	1
10	26000	530000000	0	4.4	2
				Avg 2.8±0.88		P=0.9
